# Supplementary material for: Caregiver Weight Misperception and Feeding Practices in U.S. Preschool-Aged Children: A Theory-Based Cross-Sectional Study
Source: Nutrients. 2026 Jun 11;18(12):1880. doi: 10.3390/nu18121880 (PMC13305503; doi:10.3390/nu18121880)
Supplement: Supplementary file 1 [file nutrients-18-01880-s001.zip]

Archive with 1 entries (1 files):
- nutrients-4355774-supplementary.pdf
